# Supplementary material for: Evaluating multi-locus phylogenies for species boundaries determination in the genus Diaporthe
Source: PeerJ. 2017 Mar 28;5:e3120. doi: 10.7717/peerj.3120 (PMC5372842; doi:10.7717/peerj.3120)
Supplement: Figure S1 [file peerj-05-3120-s004.nwk]

(((((((((((((((((((((((((CBS127267_Diaporthe_sojae,CBS116017_Diaporthe_sojae)0.2050,CBS100_87_Diaporthe_sojae)0.2460,CBS180_55_Diaporthe_sojae)1.0000,(LGMF947_Diaporthe_sp1,CBS119639_Diaporthe_sp1)1.0000)1.0000,(CBS124654_Diaporthe_convolvuli,((LGMF928_Diaporthe_endophytica,CBS133811T_Diaporthe_endophytica)0.9980,(CBS116020_Diaporthe_phaseolorum,CBS116019_Diaporthe_phaseolorum)1.0000)1.0000)0.9960)0.9290,((CBS230_52_Diaporthe_citri,CBS199_39_Diaporthe_citri)1.0000,(CBS435_87_Diaporthe_melonis,CBS507_78T_Diaporthe_melonis)1.0000)0.7530)0.6220,CBS122_21_Diaporthe_batatas)0.9170,(CBS143_27_Diaporthe_megalospora,(CBS481_92_Diaporthe_hordei,(CBS127_14_Diaporthe_vexans,(CBS592_81T_Diaporthe_helianthi,CBS344_94_Diaporthe_helianthi)1.0000)0.5920)0.8990)0.9380)0.8990,((LGMF910_Diaporthe_schini,CBS133181T_Diaporthe_schini)1.0000,(CBS100547_Diaporthe_tecomae,(LGMF907_Diaporthe_terebinthifolii,CBS133180T_Diaporthe_terebinthifolii)0.9990)0.9950)1.0000)1.0000,((CBS133812T_Diaporthe_infecunda,LGMF933_Diaporthe_infecunda)1.0000,((CBS354_71_Diaporthe_novem,CBS127270T_Diaporthe_novem)1.0000,(((CBS123212T_Diaporthe_lusitanicae,CBS123213_Diaporthe_lusitanicae)1.0000,CBS117499T_Diaporthe_cuppatea)0.7170,(CBS109490T_Diaporthe_neoarctii,((CBS123215_Diaporthe_angelicae,CBS111592T_Diaporthe_angelicae)1.0000,(CBS136_25_Diaporthe_arctii,(CBS464_90_Diaporthe_subordinaria,CBS101711_Diaporthe_subordinaria)0.9990)0.6340)1.0000)0.9870)0.4670)1.0000)0.9400)0.7510,(CBS505_76_Diaporthe_manihotia,CBS180_91T_Diaporthe_ganjae)1.0000)0.9950,(((CBS133185T_Diaporthe_mayteni,CBS133182T_Diaporthe_raonikayaporum)0.8080,LGMF932_Diaporthe_sp2)0.9770,((CBS117167_Diaporthe_ambigua,CBS114015T_Diaporthe_ambigua)1.0000,(CBS194_36T_Diaporthe_longispora,(CBS710_76_Diaporthe_sclerotioides,CBS296_67T_Diaporthe_sclerotioides)1.0000)1.0000)0.8980)0.8070)1.0000,(CBS133187_Diaporthe_oxe,CBS133186T_Diaporthe_oxe)1.0000)0.8370,(LGMF944_Diaporthe_sp4,CBS287_29_Diaporthe_sp3)1.0000)1.0000,CBS133184T_Diaporthe_paranensis)1.0000,(CBS251_38_Diaporthe_scobina,(CBS125575_Diaporthe_sp5,(LGMF926_Diaporthe_brasiliensis,CBS133183T_Diaporthe_brasiliensis)1.0000)1.0000)0.5800)0.3930,(CBS146_27_Diaporthe_rhoina,((CBS178_55_Diaporthe_caulivora,CBS127268T_Diaporthe_caulivora)1.0000,(CBS162_33T_Diaporthe_crotalariae,(CBS558_93_Diaporthe_woodii,(CBS117168_Diaporthe_aspalathi,CBS117169T_Diaporthe_aspalathi)1.0000)0.9450)1.0000)1.0000)0.7560)0.0870,((CBS109772_Diaporthe_decedens,CBS114281_Diaporthe_decedens)1.0000,((((((((CBS111553_Diaporthe_foeniculacea,CBS123208T_Diaporthe_foeniculacea)0.9190,CBS187_27T_Diaporthe_foeniculacea)1.0000,(CBS454_81_Diaporthe_chamaeropis,CBS753_70_Diaporthe_chamaeropis)0.9990)0.9990,CBS719_96_Diaporthe_cinerascens)1.0000,(CBS720_97T_Diaporthe_anacardii,(CBS133813T_Diaporthe_inconspicua,LGMF922_Diaporthe_inconspicua)1.0000)0.2050)0.6590,(CBS504_72_Diaporthe_elaeagni,CBS370_54_Diaporthe_stictica)1.0000)0.6920,(CBS145_26T_Diaporthe_hickoriae,(CBS116311T_Diaporthe_saccarata,(CBS109741_Diaporthe_oncostoma,CBS100454_Diaporthe_oncostoma)1.0000)0.4840)1.0000)1.0000,(CBS681_84_Diaporthe_cf_heveae2,(CBS115448T_Diaporthe_hongkongensis,(CBS458_78_Diaporthe_sp7,(((CBS462_69T_Diaporthe_pseudophoenicicola,CBS176_77_Diaporthe_pseudophoenicicola)1.0000,LGMF925_Diaporthe_sp8)0.6050,((((CBS388_89_Diaporthe_pseudomangiferae,CBS101339T_Diaporthe_pseudomangiferae)0.9630,CBS444_82_Diaporthe_eugeniae)0.2390,(CBS114979T_Diaporthe_arengae,CBS129519T_Diaporthe_musigena)0.0530)0.2810,((CBS115595_Diaporthe_sp6,CBS115584_Diaporthe_sp6)1.0000,(CBS151_73_Diaporthe_perseae,(CBS161_64T_Diaporthe_arecae,CBS535_75_Diaporthe_arecae)0.7830)0.4170)0.5970)0.8730)0.8080)0.9910)0.5110)1.0000)0.9310)0.7860)0.0790,(CBS157_29_Diaporthe_nomurai,(CBS288_56_Diaporthe_gardeniae,(((CBS146_46_Diaporthe_alnea,CBS159_47_Diaporthe_alnea)1.0000,CBS144_27_Diaporthe_neilliae)0.9970,(((CBS113470_Diaporthe_eres,CBS200_39_Diaporthe_eres)0.6890,CBS116953_Diaporthe_eres)0.8050,(((CBS101742_Diaporthe_eres,CBS109767T_Diaporthe_eres)0.9750,CBS439_82T_Diaporthe_eres)0.9060,(CBS139_27T_Diaporthe_celastrina,(CBS121004_Diaporthe_bicincta,(CBS495_72T_Diaporthe_alleghaniensis,(CBS122112_Diaporthe_vaccinii,CBS160_32T_Diaporthe_vaccinii)1.0000)0.9670)0.9770)0.7840)0.4730)0.9860)1.0000)1.0000)0.9980)0.2380,((((CBS114200_Diaporthe_padi_var_padi,CBS114649_Diaporthe_padi_var_padi)1.0000,CBS148_27_Diaporthe_woolworthii)0.6320,CBS114437_Diaporthe_carpini)0.8810,((CBS109770_Diaporthe_detrusa,CBS114652_Diaporthe_detrusa)1.0000,((CBS109751_Diaporthe_fibrosa,CBS113830_Diaporthe_fibrosa)1.0000,(CBS111888_Diaporthe_ampelina,(CBS114434_Diaporthe_impulsa,CBS141_27_Diaporthe_impulsa)0.6970)0.5610)0.9810)0.4990)1.0000)0.6870,(CBS137_27_Diaporthe_acerina,CBS109745T_Diaporthe_perjuncta)1.0000)0.4260,CBS114435_Diaporthe_crataegi)0.7270,((((CBS126679T_Diaporthe_amygdali,CBS111811_Diaporthe_amygdali)1.0000,CBS129521T_Diaporthe_acaciigena)0.7250,(CBS109742_Diaporthe_pustulata,CBS109784_Diaporthe_pustulata)1.0000)0.9990,(CBS852_97_Diaporthe_cf_heveae1,(CBS138_27_Diaporthe_beckhausii,(CBS122676T_Diaporthe_cynaroidis,((CBS109768_Diaporthe_viticola,CBS113201T_Diaporthe_viticola)1.0000,(CBS113487T_Diaporthe_australafricana,CBS111886T_Diaporthe_australafricana)1.0000)1.0000)1.0000)1.0000)1.0000)0.9690)0.9280,(CBS534_93T_Diaporthe_toxica,CBS535_93_Diaporthe_toxica)1.0000)0.0000,CBS121124_Diaporthella_corylina_OUTGROUP);
