# Supplementary material for: Evaluating multi-locus phylogenies for species boundaries determination in the genus Diaporthe
Source: PeerJ. 2017 Mar 28;5:e3120. doi: 10.7717/peerj.3120 (PMC5372842; doi:10.7717/peerj.3120)
Supplement: Figure S2 [file peerj-05-3120-s005.nwk]

(((((((((((((((((((CBS115595_Diaporthe_sp6:0.00000000,CBS115584_Diaporthe_sp6:0.00000000)1.0000:0.01668641,CBS151_73_Diaporthe_perseae:0.01123359)0.8490:0.00907448,CBS129519T_Diaporthe_musigena:0.03064036)0.1150:0.00101468,(CBS444_82_Diaporthe_eugeniae:0.01279446,(CBS161_64T_Diaporthe_arecae:0.01451854,CBS535_75_Diaporthe_arecae:0.01121456)0.9520:0.01381273)0.2570:0.00430189)0.1140:0.00717970,(CBS114979T_Diaporthe_arengae:0.01000930,(CBS388_89_Diaporthe_pseudomangiferae:0.00674626,CBS101339T_Diaporthe_pseudomangiferae:0.01132461)0.9950:0.00733218)0.4640:0.00294790)0.3350:0.01180344,(CBS462_69T_Diaporthe_pseudophoenicicola:0.00135789,CBS176_77_Diaporthe_pseudophoenicicola:0.00287358)1.0000:0.01491412)0.1440:0.00183234,LGMF925_Diaporthe_sp8:0.01479409)0.3000:0.00788980,CBS458_78_Diaporthe_sp7:0.03332630)0.9760:0.01658071,CBS115448T_Diaporthe_hongkongensis:0.03904141)0.5260:0.00761085,CBS681_84_Diaporthe_cf_heveae2:0.03601412)1.0000:0.05462798,((CBS504_72_Diaporthe_elaeagni:0.03884484,CBS370_54_Diaporthe_stictica:0.01629722)1.0000:0.03944181,((((CBS109741_Diaporthe_oncostoma:0.00061180,CBS100454_Diaporthe_oncostoma:0.00000000)1.0000:0.06087477,CBS145_26T_Diaporthe_hickoriae:0.05100433)0.5890:0.00000000,CBS116311T_Diaporthe_saccarata:0.07116408)0.9990:0.03662945,((CBS133813T_Diaporthe_inconspicua:0.00887500,LGMF922_Diaporthe_inconspicua:0.01951188)1.0000:0.07473732,(CBS720_97T_Diaporthe_anacardii:0.04891756,(CBS719_96_Diaporthe_cinerascens:0.04161601,((CBS454_81_Diaporthe_chamaeropis:0.00713949,CBS753_70_Diaporthe_chamaeropis:0.00475071)1.0000:0.01103501,(CBS187_27T_Diaporthe_foeniculacea:0.00063003,(CBS111553_Diaporthe_foeniculacea:0.00000000,CBS123208T_Diaporthe_foeniculacea:0.00000000)0.7680:0.00061907)1.0000:0.00979629)1.0000:0.01327982)1.0000:0.02615754)0.6090:0.00453277)0.3950:0.00758205)0.2030:0.00002782)1.0000:0.04981408)0.9250:0.01530519,(CBS109772_Diaporthe_decedens:0.00448906,CBS114281_Diaporthe_decedens:0.02569643)1.0000:0.09587302)0.7360:0.01672098,(CBS146_27_Diaporthe_rhoina:0.17026851,(CBS157_29_Diaporthe_nomurai:0.10031477,(CBS288_56_Diaporthe_gardeniae:0.07566559,(((CBS146_46_Diaporthe_alnea:0.00116867,CBS159_47_Diaporthe_alnea:0.01457930)1.0000:0.01763865,CBS144_27_Diaporthe_neilliae:0.01389286)0.9990:0.00973930,((((CBS122112_Diaporthe_vaccinii:0.00198638,CBS160_32T_Diaporthe_vaccinii:0.00348995)1.0000:0.02343802,CBS495_72T_Diaporthe_alleghaniensis:0.01385640)0.4480:0.02130510,(CBS121004_Diaporthe_bicincta:0.01943909,CBS139_27T_Diaporthe_celastrina:0.00675134)0.5220:0.00448488)0.2920:0.00778915,((CBS113470_Diaporthe_eres:0.00974369,CBS116953_Diaporthe_eres:0.00555951)0.6140:0.00132769,(CBS200_39_Diaporthe_eres:0.00517651,(CBS439_82T_Diaporthe_eres:0.00000000,(CBS101742_Diaporthe_eres:0.00000000,CBS109767T_Diaporthe_eres:0.00854963)0.8380:0.01083390)0.7070:0.01080050)0.4330:0.00487773)0.6430:0.00571348)0.9720:0.01102693)1.0000:0.02359105)0.9980:0.01974383)0.9740:0.02666904)0.3130:0.00186177)0.6970:0.01775741,(((CBS137_27_Diaporthe_acerina:0.03102448,CBS109745T_Diaporthe_perjuncta:0.04438649)1.0000:0.02641120,CBS114435_Diaporthe_crataegi:0.09602637)0.9730:0.02890419,((((LGMF926_Diaporthe_brasiliensis:0.00055210,CBS133183T_Diaporthe_brasiliensis:0.00058394)1.0000:0.02882236,CBS125575_Diaporthe_sp5:0.03594532)1.0000:0.10654538,CBS251_38_Diaporthe_scobina:0.10549601)0.8340:0.03546265,((((CBS114434_Diaporthe_impulsa:0.01928448,CBS141_27_Diaporthe_impulsa:0.02097350)0.9870:0.00829916,CBS111888_Diaporthe_ampelina:0.05245565)0.7350:0.00326226,(CBS109751_Diaporthe_fibrosa:0.00312938,CBS113830_Diaporthe_fibrosa:0.00000000)1.0000:0.03439448)0.8740:0.01071359,((CBS109770_Diaporthe_detrusa:0.00000000,CBS114652_Diaporthe_detrusa:0.00061088)1.0000:0.03552422,(CBS114437_Diaporthe_carpini:0.02942158,(CBS148_27_Diaporthe_woolworthii:0.03019165,(CBS114200_Diaporthe_padi_var_padi:0.00200367,CBS114649_Diaporthe_padi_var_padi:0.00039220)1.0000:0.03867477)0.8190:0.00491604)0.8210:0.01163829)0.6340:0.00612668)1.0000:0.06192025)0.3330:0.00937222)0.3760:0.01843171)0.1590:0.00000000,(CBS133184T_Diaporthe_paranensis:0.10473280,(((CBS133187_Diaporthe_oxe:0.00549921,CBS133186T_Diaporthe_oxe:0.00763981)1.0000:0.07537229,(LGMF944_Diaporthe_sp4:0.03826227,CBS287_29_Diaporthe_sp3:0.03719517)1.0000:0.05170255)0.6860:0.00372933,(CBS133182T_Diaporthe_raonikayaporum:0.14351285,(((((CBS710_76_Diaporthe_sclerotioides:0.00000000,CBS296_67T_Diaporthe_sclerotioides:0.00000000)1.0000:0.05808685,CBS194_36T_Diaporthe_longispora:0.03847118)1.0000:0.03337850,(CBS117167_Diaporthe_ambigua:0.00000000,CBS114015T_Diaporthe_ambigua:0.00000000)1.0000:0.08623093)0.9870:0.01687386,(LGMF932_Diaporthe_sp2:0.05101817,CBS133185T_Diaporthe_mayteni:0.09903383)0.7580:0.02252938)0.4330:0.00102535,((CBS505_76_Diaporthe_manihotia:0.02507294,CBS180_91T_Diaporthe_ganjae:0.03026513)1.0000:0.08902901,((((((((CBS464_90_Diaporthe_subordinaria:0.00148570,CBS101711_Diaporthe_subordinaria:0.00073626)0.9980:0.00767112,CBS136_25_Diaporthe_arctii:0.00949976)0.6700:0.00369631,(CBS123215_Diaporthe_angelicae:0.00000000,CBS111592T_Diaporthe_angelicae:0.00000000)1.0000:0.01003740)1.0000:0.01628205,CBS109490T_Diaporthe_neoarctii:0.03714780)0.8690:0.01117342,(CBS354_71_Diaporthe_novem:0.00332325,CBS127270T_Diaporthe_novem:0.00246810)1.0000:0.03213537)0.4400:0.00699242,(CBS117499T_Diaporthe_cuppatea:0.02552884,(CBS123212T_Diaporthe_lusitanicae:0.00000000,CBS123213_Diaporthe_lusitanicae:0.00000000)1.0000:0.02132643)0.9870:0.00507395)1.0000:0.05849037,(CBS133812T_Diaporthe_infecunda:0.00472789,LGMF933_Diaporthe_infecunda:0.00688457)1.0000:0.07481418)1.0000:0.02413328,((((CBS481_92_Diaporthe_hordei:0.05199009,CBS127_14_Diaporthe_vexans:0.07911519)0.8750:0.01575034,CBS143_27_Diaporthe_megalospora:0.06677007)0.3670:0.00285544,(CBS592_81T_Diaporthe_helianthi:0.00000000,CBS344_94_Diaporthe_helianthi:0.00000000)1.0000:0.12813615)0.4340:0.00937706,((((LGMF907_Diaporthe_terebinthifolii:0.00268151,CBS133180T_Diaporthe_terebinthifolii:0.00547128)1.0000:0.00986784,CBS100547_Diaporthe_tecomae:0.03733097)0.9890:0.01109700,(LGMF910_Diaporthe_schini:0.00117306,CBS133181T_Diaporthe_schini:0.00000000)1.0000:0.02512286)1.0000:0.03056526,(CBS122_21_Diaporthe_batatas:0.08142227,(((CBS230_52_Diaporthe_citri:0.00000000,CBS199_39_Diaporthe_citri:0.00058291)1.0000:0.05642159,(CBS435_87_Diaporthe_melonis:0.01701635,CBS507_78T_Diaporthe_melonis:0.01238583)1.0000:0.03345768)0.8950:0.00945511,((((LGMF928_Diaporthe_endophytica:0.00733646,CBS133811T_Diaporthe_endophytica:0.00905358)0.9940:0.00654614,(CBS116020_Diaporthe_phaseolorum:0.00000000,CBS116019_Diaporthe_phaseolorum:0.00056950)1.0000:0.01342955)1.0000:0.03361935,CBS124654_Diaporthe_convolvuli:0.05099620)0.8690:0.01109895,((LGMF947_Diaporthe_sp1:0.01020072,CBS119639_Diaporthe_sp1:0.00948701)1.0000:0.02328179,(CBS100_87_Diaporthe_sojae:0.00000000,(CBS127267_Diaporthe_sojae:0.00000000,(CBS180_55_Diaporthe_sojae:0.00000000,CBS116017_Diaporthe_sojae:0.00000000)0.2070:0.00000000)0.1540:0.00000000)1.0000:0.03397670)1.0000:0.02247453)0.9170:0.01169465)0.7510:0.00498278)0.7540:0.01603602)0.1120:0.00165609)0.9840:0.05358310)0.5480:0.01719685)0.9630:0.03310199)0.3240:0.00000000)0.9170:0.03910890)0.8720:0.03726058)0.9980:0.07734609)0.5100:0.00352995,((CBS178_55_Diaporthe_caulivora:0.00000000,CBS127268T_Diaporthe_caulivora:0.00057914)1.0000:0.09753264,(CBS558_93_Diaporthe_woodii:0.02851539,(CBS162_33T_Diaporthe_crotalariae:0.04787250,(CBS117168_Diaporthe_aspalathi:0.00000000,CBS117169T_Diaporthe_aspalathi:0.00000000)1.0000:0.00428458)0.8710:0.00738487)1.0000:0.10266068)1.0000:0.11991103)0.9570:0.06130158,((((CBS109742_Diaporthe_pustulata:0.00241000,CBS109784_Diaporthe_pustulata:0.00000000)1.0000:0.07265053,CBS129521T_Diaporthe_acaciigena:0.11509022)0.5950:0.00975333,(CBS126679T_Diaporthe_amygdali:0.00398028,CBS111811_Diaporthe_amygdali:0.00825141)1.0000:0.08710647)1.0000:0.06088459,(CBS852_97_Diaporthe_cf_heveae1:0.12381442,(CBS138_27_Diaporthe_beckhausii:0.04620164,(CBS122676T_Diaporthe_cynaroidis:0.01315062,((CBS109768_Diaporthe_viticola:0.00060975,CBS113201T_Diaporthe_viticola:0.00120859)1.0000:0.00460950,(CBS113487T_Diaporthe_australafricana:0.00308767,CBS111886T_Diaporthe_australafricana:0.00256293)0.9990:0.00890492)0.9990:0.01697356)1.0000:0.03060900)1.0000:0.05896999)1.0000:0.05495154)0.9010:0.04359599)0.8410:0.03017543,(CBS534_93T_Diaporthe_toxica:0.00000000,CBS535_93_Diaporthe_toxica:0.00000000)1.0000:0.29335739)0.0000:0.10705670,CBS121124_Diaporthella_corylina_OUTGROUP:0.59717437);
