# Supplementary material for: Evaluating multi-locus phylogenies for species boundaries determination in the genus Diaporthe
Source: PeerJ. 2017 Mar 28;5:e3120. doi: 10.7717/peerj.3120 (PMC5372842; doi:10.7717/peerj.3120)
Supplement: Figure S3 [file peerj-05-3120-s006.nwk]

((((((((((((((((((CBS133811T_Diaporthe_endophytica,LGMF928_Diaporthe_endophytica)1.0000,(CBS116019_Diaporthe_phaseolorum,CBS116020_Diaporthe_phaseolorum)1.0000)1.0000,(CBS507_78T_Diaporthe_melonis,CBS435_87_Diaporthe_melonis)1.0000)0.6030,(CBS199_39_Diaporthe_citri,CBS230_52_Diaporthe_citri)1.0000)0.1590,(CBS124654_Diaporthe_convolvuli,((CBS119639_Diaporthe_sp1,LGMF947_Diaporthe_sp1)0.9990,(CBS127267_Diaporthe_sojae,(CBS100_87_Diaporthe_sojae,(CBS116017_Diaporthe_sojae,CBS180_55_Diaporthe_sojae)0.2340)0.2810)1.0000)0.9630)0.1860)0.7900,CBS122_21_Diaporthe_batatas)0.8240,((CBS592_81T_Diaporthe_helianthi,CBS344_94_Diaporthe_helianthi)1.0000,(CBS481_92_Diaporthe_hordei,(CBS143_27_Diaporthe_megalospora,CBS127_14_Diaporthe_vexans)0.6750)0.5490)0.5420)0.9580,((CBS133181T_Diaporthe_schini,LGMF910_Diaporthe_schini)1.0000,(CBS100547_Diaporthe_tecomae,(CBS133180T_Diaporthe_terebinthifolii,LGMF907_Diaporthe_terebinthifolii)0.9860)0.9980)1.0000)0.9940,((CBS133812T_Diaporthe_infecunda,LGMF933_Diaporthe_infecunda)1.0000,((CBS127270T_Diaporthe_novem,CBS354_71_Diaporthe_novem)1.0000,(((CBS123212T_Diaporthe_lusitanicae,CBS123213_Diaporthe_lusitanicae)1.0000,CBS117499T_Diaporthe_cuppatea)0.5220,(CBS109490T_Diaporthe_neoarctii,((CBS111592T_Diaporthe_angelicae,CBS123215_Diaporthe_angelicae)0.9770,(CBS136_25_Diaporthe_arctii,(CBS101711_Diaporthe_subordinaria,CBS464_90_Diaporthe_subordinaria)0.9250)0.9270)1.0000)0.6590)0.4600)1.0000)0.9880)0.3300,(((CBS133185T_Diaporthe_mayteni,LGMF932_Diaporthe_sp2)0.8400,CBS133182T_Diaporthe_raonikayaporum)0.4080,((CBS114015T_Diaporthe_ambigua,CBS117167_Diaporthe_ambigua)1.0000,((CBS180_91T_Diaporthe_ganjae,CBS505_76_Diaporthe_manihotia)1.0000,(CBS194_36T_Diaporthe_longispora,(CBS296_67T_Diaporthe_sclerotioides,CBS710_76_Diaporthe_sclerotioides)1.0000)0.9870)0.1290)0.1340)0.2110)0.9190,((CBS133186T_Diaporthe_oxe,CBS133187_Diaporthe_oxe)1.0000,(CBS133184T_Diaporthe_paranensis,(CBS287_29_Diaporthe_sp3,LGMF944_Diaporthe_sp4)0.9920)0.2510)0.6480)0.9470,(CBS111888_Diaporthe_ampelina,((CBS114434_Diaporthe_impulsa,CBS141_27_Diaporthe_impulsa)0.9710,((CBS109751_Diaporthe_fibrosa,CBS113830_Diaporthe_fibrosa)1.0000,(CBS114437_Diaporthe_carpini,((CBS114200_Diaporthe_padi_var_padi,CBS114649_Diaporthe_padi_var_padi)1.0000,(CBS148_27_Diaporthe_woolworthii,(CBS109770_Diaporthe_detrusa,CBS114652_Diaporthe_detrusa)1.0000)0.2580)0.5050)0.7480)0.8480)0.2270)1.0000)0.0970,((((((((((CBS439_82T_Diaporthe_eres,CBS101742_Diaporthe_eres)0.9040,CBS109767T_Diaporthe_eres)0.8470,(CBS113470_Diaporthe_eres,(CBS200_39_Diaporthe_eres,CBS116953_Diaporthe_eres)0.2720)0.5420)0.9810,(CBS139_27T_Diaporthe_celastrina,CBS121004_Diaporthe_bicincta)0.9920)0.9620,CBS144_27_Diaporthe_neilliae)0.4880,(CBS146_46_Diaporthe_alnea,CBS159_47_Diaporthe_alnea)0.9900)0.9940,(CBS495_72T_Diaporthe_alleghaniensis,(CBS160_32T_Diaporthe_vaccinii,CBS122112_Diaporthe_vaccinii)0.9820)0.9670)0.9810,(CBS157_29_Diaporthe_nomurai,CBS288_56_Diaporthe_gardeniae)0.1760)0.2480,(CBS109772_Diaporthe_decedens,CBS114281_Diaporthe_decedens)1.0000)0.7240,((((((((CBS123208T_Diaporthe_foeniculacea,CBS111553_Diaporthe_foeniculacea)0.4270,CBS187_27T_Diaporthe_foeniculacea)0.9930,(CBS454_81_Diaporthe_chamaeropis,CBS753_70_Diaporthe_chamaeropis)1.0000)1.0000,CBS719_96_Diaporthe_cinerascens)0.9990,CBS720_97T_Diaporthe_anacardii)0.6710,((CBS133813T_Diaporthe_inconspicua,LGMF922_Diaporthe_inconspicua)1.0000,(CBS145_26T_Diaporthe_hickoriae,(CBS116311T_Diaporthe_saccarata,(CBS109741_Diaporthe_oncostoma,CBS100454_Diaporthe_oncostoma)1.0000)0.6770)0.9940)0.8360)0.7200,(CBS504_72_Diaporthe_elaeagni,CBS370_54_Diaporthe_stictica)1.0000)0.9590,(CBS681_84_Diaporthe_cf_heveae2,(CBS115448T_Diaporthe_hongkongensis,(CBS458_78_Diaporthe_sp7,((CBS115584_Diaporthe_sp6,CBS115595_Diaporthe_sp6)0.9800,(((((CBS462_69T_Diaporthe_pseudophoenicicola,CBS176_77_Diaporthe_pseudophoenicicola)0.9980,CBS101339T_Diaporthe_pseudomangiferae)0.2080,LGMF925_Diaporthe_sp8)0.5990,CBS114979T_Diaporthe_arengae)0.3350,(CBS388_89_Diaporthe_pseudomangiferae,((CBS129519T_Diaporthe_musigena,CBS151_73_Diaporthe_perseae)0.6290,(CBS161_64T_Diaporthe_arecae,(CBS535_75_Diaporthe_arecae,CBS444_82_Diaporthe_eugeniae)0.3990)0.9950)0.7580)0.8530)0.3930)0.9190)0.3080)0.2920)0.9990)0.8610)0.2850)0.0420,CBS146_27_Diaporthe_rhoina)0.1020,((CBS137_27_Diaporthe_acerina,CBS109745T_Diaporthe_perjuncta)0.9580,(CBS114435_Diaporthe_crataegi,((((CBS133183T_Diaporthe_brasiliensis,LGMF926_Diaporthe_brasiliensis)1.0000,CBS125575_Diaporthe_sp5)0.9990,CBS251_38_Diaporthe_scobina)0.9720,((((CBS109784_Diaporthe_pustulata,CBS109742_Diaporthe_pustulata)1.0000,CBS129521T_Diaporthe_acaciigena)0.4360,(CBS126679T_Diaporthe_amygdali,CBS111811_Diaporthe_amygdali)1.0000)0.9690,(CBS852_97_Diaporthe_cf_heveae1,(CBS138_27_Diaporthe_beckhausii,(CBS122676T_Diaporthe_cynaroidis,(CBS111886T_Diaporthe_australafricana,(CBS113201T_Diaporthe_viticola,(CBS109768_Diaporthe_viticola,CBS113487T_Diaporthe_australafricana)0.1930)0.2060)1.0000)0.9700)0.9780)0.9990)0.6000)0.2990)0.0710)0.4340)0.7080,((CBS127268T_Diaporthe_caulivora,CBS178_55_Diaporthe_caulivora)1.0000,(CBS162_33T_Diaporthe_crotalariae,(CBS558_93_Diaporthe_woodii,(CBS117169T_Diaporthe_aspalathi,CBS117168_Diaporthe_aspalathi)0.3200)0.9940)0.9990)0.9360)0.7780,(CBS534_93T_Diaporthe_toxica,CBS535_93_Diaporthe_toxica)1.0000)0.0000,CBS121124_Diaporthella_corylina_OUTGROUP);
