# Supplementary material for: Evaluating multi-locus phylogenies for species boundaries determination in the genus Diaporthe
Source: PeerJ. 2017 Mar 28;5:e3120. doi: 10.7717/peerj.3120 (PMC5372842; doi:10.7717/peerj.3120)
Supplement: Figure S4 [file peerj-05-3120-s007.nwk]

(((((((((((((((((((CBS462_69T_Diaporthe_pseudophoenicicola:0.00000000,CBS176_77_Diaporthe_pseudophoenicicola:0.00316112)0.9890:0.01604509,LGMF925_Diaporthe_sp8:0.00966255)0.2440:0.00000000,CBS101339T_Diaporthe_pseudomangiferae:0.02397654)0.2160:0.00648179,(CBS444_82_Diaporthe_eugeniae:0.00965775,(CBS161_64T_Diaporthe_arecae:0.00319807,CBS535_75_Diaporthe_arecae:0.00638759)0.5320:0.00000000)0.6800:0.02307508)0.1860:0.00322418,CBS114979T_Diaporthe_arengae:0.00000000)0.2160:0.00321865,(CBS115584_Diaporthe_sp6:0.00000000,CBS115595_Diaporthe_sp6:0.00000000)0.9600:0.01692271)0.1410:0.00000000,(CBS388_89_Diaporthe_pseudomangiferae:0.00971984,(CBS129519T_Diaporthe_musigena:0.00325795,CBS151_73_Diaporthe_perseae:0.00969349)0.8390:0.00656093)0.5690:0.00969442)0.6350:0.01841849,CBS681_84_Diaporthe_cf_heveae2:0.04798442)0.3020:0.01087871,CBS458_78_Diaporthe_sp7:0.04865755)0.4480:0.00105965,CBS115448T_Diaporthe_hongkongensis:0.08120889)0.9820:0.10204618,((CBS504_72_Diaporthe_elaeagni:0.04380825,CBS370_54_Diaporthe_stictica:0.02588134)1.0000:0.07707842,(((((CBS109741_Diaporthe_oncostoma:0.00334254,CBS100454_Diaporthe_oncostoma:0.00000000)1.0000:0.05818480,CBS116311T_Diaporthe_saccarata:0.11045147)0.6300:0.03316374,CBS145_26T_Diaporthe_hickoriae:0.06823607)0.8810:0.05176183,(CBS133813T_Diaporthe_inconspicua:0.01294282,LGMF922_Diaporthe_inconspicua:0.01362601)1.0000:0.11853849)0.8490:0.02754445,(CBS720_97T_Diaporthe_anacardii:0.06842886,(CBS719_96_Diaporthe_cinerascens:0.09182086,((CBS454_81_Diaporthe_chamaeropis:0.00558035,CBS753_70_Diaporthe_chamaeropis:0.00230796)0.9970:0.01748484,(CBS123208T_Diaporthe_foeniculacea:0.00000000,(CBS111553_Diaporthe_foeniculacea:0.00000000,CBS187_27T_Diaporthe_foeniculacea:0.00000000)0.3150:0.00000000)0.6350:0.01181550)0.9860:0.02366832)0.9740:0.06840254)0.5440:0.01117198)0.5870:0.01737906)0.8660:0.05500190)0.7750:0.06665241,((((((((CBS109770_Diaporthe_detrusa:0.00000000,CBS114652_Diaporthe_detrusa:0.00000000)1.0000:0.03029857,CBS148_27_Diaporthe_woolworthii:0.03720735)0.5190:0.00311375,(CBS114200_Diaporthe_padi_var_padi:0.00670623,CBS114649_Diaporthe_padi_var_padi:0.00000000)1.0000:0.04047355)0.7150:0.00597757,(CBS109751_Diaporthe_fibrosa:0.00000000,CBS113830_Diaporthe_fibrosa:0.00000012)1.0000:0.05371314)0.4480:0.00000000,CBS114437_Diaporthe_carpini:0.04951706)0.7540:0.01635630,(CBS111888_Diaporthe_ampelina:0.09632038,(CBS114434_Diaporthe_impulsa:0.02227805,CBS141_27_Diaporthe_impulsa:0.02190008)0.9650:0.02317083)0.6890:0.01784684)1.0000:0.11887072,CBS146_27_Diaporthe_rhoina:0.32321811)0.2990:0.00905076,(((CBS109772_Diaporthe_decedens:0.00000000,CBS114281_Diaporthe_decedens:0.00000000)1.0000:0.09237265,CBS288_56_Diaporthe_gardeniae:0.13301804)0.5600:0.03892869,(CBS157_29_Diaporthe_nomurai:0.16234050,(((CBS160_32T_Diaporthe_vaccinii:0.00330851,CBS122112_Diaporthe_vaccinii:0.00676404)0.9980:0.00865773,CBS495_72T_Diaporthe_alleghaniensis:0.02655583)0.7200:0.02021451,(((CBS146_46_Diaporthe_alnea:0.00720248,CBS159_47_Diaporthe_alnea:0.01964844)0.9970:0.02462845,CBS144_27_Diaporthe_neilliae:0.02055650)0.4980:0.00681150,((CBS139_27T_Diaporthe_celastrina:0.00804805,CBS121004_Diaporthe_bicincta:0.00197564)0.9990:0.01812745,(((CBS439_82T_Diaporthe_eres:0.00000000,CBS101742_Diaporthe_eres:0.00000000)0.8560:0.00332577,CBS109767T_Diaporthe_eres:0.00329243)0.5370:0.00327952,(CBS116953_Diaporthe_eres:0.00991916,(CBS113470_Diaporthe_eres:0.00000000,CBS200_39_Diaporthe_eres:0.00328181)0.5570:0.00000000)0.4680:0.00000000)0.9750:0.01036305)0.8420:0.01626536)0.6390:0.01998822)1.0000:0.03222804)0.4170:0.04062098)0.8670:0.05561541)0.3630:0.01985243)0.3110:0.03340878,(((CBS137_27_Diaporthe_acerina:0.01865137,CBS109745T_Diaporthe_perjuncta:0.05422847)0.9940:0.02244441,CBS114435_Diaporthe_crataegi:0.19250219)0.7090:0.04161771,((CBS109784_Diaporthe_pustulata:0.00331351,CBS109742_Diaporthe_pustulata:0.00000000)1.0000:0.12664878,(CBS129521T_Diaporthe_acaciigena:0.22301921,(CBS126679T_Diaporthe_amygdali:0.00524889,CBS111811_Diaporthe_amygdali:0.00588778)1.0000:0.13092472)0.5360:0.03221434)0.9030:0.15234998)0.3100:0.06278817)0.0830:0.00000000,(CBS852_97_Diaporthe_cf_heveae1:0.14486483,(CBS138_27_Diaporthe_beckhausii:0.08945486,(CBS122676T_Diaporthe_cynaroidis:0.02360325,(CBS111886T_Diaporthe_australafricana:0.00700530,(CBS113201T_Diaporthe_viticola:0.00000000,(CBS109768_Diaporthe_viticola:0.00000000,CBS113487T_Diaporthe_australafricana:0.00000000)0.3170:0.00000000)0.8850:0.00000000)1.0000:0.03185869)0.9610:0.02969222)0.9720:0.03778900)0.9860:0.22222598)0.3490:0.02108966,((((CBS287_29_Diaporthe_sp3:0.05577857,LGMF944_Diaporthe_sp4:0.09118844)0.9790:0.08434351,CBS133184T_Diaporthe_paranensis:0.17325649)0.5530:0.00593201,(CBS133186T_Diaporthe_oxe:0.00000000,CBS133187_Diaporthe_oxe:0.00000000)1.0000:0.16188976)0.7190:0.03492552,(((((CBS296_67T_Diaporthe_sclerotioides:0.00000000,CBS710_76_Diaporthe_sclerotioides:0.00000000)1.0000:0.07040546,CBS194_36T_Diaporthe_longispora:0.02827365)0.9990:0.07344059,(CBS114015T_Diaporthe_ambigua:0.00000000,CBS117167_Diaporthe_ambigua:0.00000000)1.0000:0.15840897)0.4010:0.01761831,(CBS133182T_Diaporthe_raonikayaporum:0.17143452,(CBS133185T_Diaporthe_mayteni:0.08663034,LGMF932_Diaporthe_sp2:0.06679818)0.6750:0.04744552)0.3140:0.02046317)0.4380:0.01309011,(((((((((((CBS111592T_Diaporthe_angelicae:0.00000000,CBS123215_Diaporthe_angelicae:0.00000000)0.7140:0.01575583,CBS464_90_Diaporthe_subordinaria:0.00341305)0.2580:0.00000000,CBS136_25_Diaporthe_arctii:0.00318353)0.3840:0.00000000,CBS101711_Diaporthe_subordinaria:0.00621185)0.8910:0.04460276,(CBS123212T_Diaporthe_lusitanicae:0.00000000,CBS123213_Diaporthe_lusitanicae:0.00000000)1.0000:0.03016859)0.5040:0.00295351,CBS117499T_Diaporthe_cuppatea:0.03068453)0.6060:0.00000000,CBS109490T_Diaporthe_neoarctii:0.06326466)0.5310:0.00707652,(CBS127270T_Diaporthe_novem:0.00000000,CBS354_71_Diaporthe_novem:0.00000000)1.0000:0.06698636)0.9940:0.07130206,(CBS133812T_Diaporthe_infecunda:0.01334647,LGMF933_Diaporthe_infecunda:0.01272606)1.0000:0.14771630)0.9840:0.10075182,(CBS180_91T_Diaporthe_ganjae:0.04415777,CBS505_76_Diaporthe_manihotia:0.05010770)1.0000:0.15457145)0.5960:0.04364802,((((CBS133180T_Diaporthe_terebinthifolii:0.01332909,LGMF907_Diaporthe_terebinthifolii:0.00373260)0.9800:0.01883573,CBS100547_Diaporthe_tecomae:0.03000192)0.9810:0.02316962,(CBS133181T_Diaporthe_schini:0.00000000,LGMF910_Diaporthe_schini:0.00000000)1.0000:0.04552936)1.0000:0.10969429,((((CBS143_27_Diaporthe_megalospora:0.10985545,CBS127_14_Diaporthe_vexans:0.11652837)0.5580:0.01046813,CBS481_92_Diaporthe_hordei:0.08883464)0.7370:0.01420337,(CBS592_81T_Diaporthe_helianthi:0.00000000,CBS344_94_Diaporthe_helianthi:0.00000000)1.0000:0.14557689)0.3650:0.01533168,((CBS199_39_Diaporthe_citri:0.00000000,CBS230_52_Diaporthe_citri:0.00000000)1.0000:0.14473616,((((CBS133811T_Diaporthe_endophytica:0.00000000,LGMF928_Diaporthe_endophytica:0.00000000)1.0000:0.03277944,(CBS116019_Diaporthe_phaseolorum:0.00333968,CBS116020_Diaporthe_phaseolorum:0.00000000)0.9790:0.01608901)1.0000:0.06725404,(CBS507_78T_Diaporthe_melonis:0.03000484,CBS435_87_Diaporthe_melonis:0.02215384)1.0000:0.07309644)0.6760:0.01889019,(CBS122_21_Diaporthe_batatas:0.13975824,(CBS124654_Diaporthe_convolvuli:0.07796023,((CBS119639_Diaporthe_sp1:0.02031313,LGMF947_Diaporthe_sp1:0.00310093)0.9970:0.03519578,(CBS100_87_Diaporthe_sojae:0.00000000,(CBS116017_Diaporthe_sojae:0.00000000,(CBS180_55_Diaporthe_sojae:0.00000000,CBS127267_Diaporthe_sojae:0.00000000)0.2270:0.00000000)0.1680:0.00000000)1.0000:0.06322171)0.7380:0.04438630)0.3890:0.00000000)0.4030:0.00000000)0.4210:0.00903618)0.6630:0.05280360)0.5710:0.04598222)0.8590:0.08880669)0.3090:0.04741800)0.8180:0.08788434)0.8680:0.20196865)0.2370:0.03990917,(CBS251_38_Diaporthe_scobina:0.24602595,(CBS125575_Diaporthe_sp5:0.04586179,(CBS133183T_Diaporthe_brasiliensis:0.00000000,LGMF926_Diaporthe_brasiliensis:0.00321370)1.0000:0.05618023)1.0000:0.13109844)0.9120:0.19587960)0.5020:0.08252528,((CBS127268T_Diaporthe_caulivora:0.00000000,CBS178_55_Diaporthe_caulivora:0.00000000)1.0000:0.13672489,(CBS162_33T_Diaporthe_crotalariae:0.09755018,(CBS558_93_Diaporthe_woodii:0.00536811,(CBS117169T_Diaporthe_aspalathi:0.00000000,CBS117168_Diaporthe_aspalathi:0.00000000)0.9120:0.00138947)1.0000:0.02479904)0.9930:0.17657561)0.9960:0.16769724)0.7630:0.08163277,(CBS534_93T_Diaporthe_toxica:0.00000000,CBS535_93_Diaporthe_toxica:0.00000000)1.0000:0.32423615)0.0000:0.77756258,CBS121124_Diaporthella_corylina_OUTGROUP:0.63181103);
